# Supplementary material for: Isolation and Identification of Cis-2,5-Diketopiperazine from a Novel Bacillus Strain and Synthesis of Its Four Stereoisomers
Source: Mar Drugs. 2025 May 29;23(6):234. doi: 10.3390/md23060234 (PMC12193752; doi:10.3390/md23060234)
Supplement: Supplementary file 1 [file marinedrugs-23-00234-s001.zip]

Archive with 1 entries (1 files):
- marinedrugs-3647006-supplementary.pdf
